# Supplementary material for: Spontaneous Neutrophil Extracellular Traps Release Are Inflammatory Markers Associated with Hyperglycemia and Renal Failure on Diabetic Retinopathy
Source: Biomedicines. 2023 Jun 22;11(7):1791. doi: 10.3390/biomedicines11071791 (PMC10376331; doi:10.3390/biomedicines11071791)
Supplement: Supplementary file 1 [file biomedicines-11-01791-s001.zip]

Archive with 1 entries (1 files):
- biomedicines-2450088-supplementary.pdf
